# Supplementary material for: The cheetah optimizer: a nature-inspired metaheuristic algorithm for large-scale optimization problems
Source: Sci Rep. 2022 Jun 29;12:10953. doi: 10.1038/s41598-022-14338-z (PMC9243145; doi:10.1038/s41598-022-14338-z)
Supplement: Supplementary file 1 — Supplementary Information. [file 41598_2022_14338_MOESM1_ESM.zip]

Archive with 3 entries (2 files):
- CO matlab code/
- CO matlab code/CO.m
- CO matlab code/Get_Functions_details1.m
