# Supplementary material for: The cheetah optimizer: a nature-inspired metaheuristic algorithm for large-scale optimization problems
Source: Sci Rep. 2022 Jun 29;12:10953. doi: 10.1038/s41598-022-14338-z (PMC9243145; doi:10.1038/s41598-022-14338-z)
Supplement: Supplementary file 1 — Supplementary Information. [file 41598_2022_14338_MOESM1_ESM.zip › CO matlab code/CO.m]

%___________________________________________________________________%
%  The Cheetah Optimizaer (CO) source codes version 1.0             %
%                                                                   %
%  Developed in MATLAB R2018b                                       %
%                                                                   %
%  Author and programmer: M. A. Akbari and M. Zare                  %
%                                                                   %
%  e-Mail: moh.akbari64@gmail.com; mohsenzare65@gmail.com           %
%                                                                   %
%  Homepage: http://www.optim-app.com                                   %
%                                                                   %
%  Authors: M. A. Akbari, M. Zare, R. Azizipanah-abarghooee,        %
%              S. Mirjalili, M. Dericheh                            %
%  Title:   The Cheetah Optimizaer: A Nature-Inspired Metaheuristic %
%  Algorithm for Large-Scale Optimization Problems                  %
%                                                                   %
%  Scientific Reports                                               %
%___________________________________________________________________%
clc;
close all;
tic

%% Problem definition (Algorithm 1, L#1)
[lb,ub,D,fobj] = Get_Functions_details1('F1'); % The function information
%     D = 20;                   % Number of Decision Variables
if length(lb) == 1
    ub = ub.*ones(1,D);   % Lower Bound of Decision Variables
    lb = lb.*ones(1,D);   % Upper Bound of Decision Variables
end

n = 20;                   % Population Size
m = 2;                    % Number of search agenets in a group

%% Generate initial population of cheetahs (Algorithm 1, L#2)
empty_individual.Position = [];
empty_individual.Cost = [];
BestSol.Cost = inf;
pop = repmat(empty_individual,n,1);

for i=1:n
    pop(i).Position = lb+rand(1,D).*(ub-lb);
    pop(i).Cost = fobj(pop(i).Position);
    if pop(i).Cost < BestSol.Cost
        BestSol = pop(i); % Initial leader position
    end
end

%% Initialization (Algorithm 1, L#3)
pop1 = pop;               % Population's initial home position
BestCost = [];            % Leader fittnes value in a current hunting period
X_best = BestSol;         % Prey solution sofar
Globest = BestCost;       % Prey fittnes value sofar

%% Initial parameters
t = 0;                    % Hunting time counter (Algorithm 1, L#4)
it = 1;                   % Iteration counter(Algorithm 1, L#5)
MaxIt = D*2000;           % Maximum number of iterations (Algorithm 1, L#6)
T = ceil(D/10)*60;        % Hunting time (Algorithm 1, L#7)
FEs = 0;                  % Counter for function evaluations (FEs)
%% CO Main Loop
while FEs <= MaxIt % Algorithm 1, L#8
    %  m = 1+randi (ceil(n/2));
    i0 = randi(n,1,m);    % select a random member of cheetahs (Algorithm 1, L#9)
    for k = 1 : m % Algorithm 1, L#10
        i = i0(k);
        
        % neighbor agent selection (Algorithm 1, L#11)
        if k == length(i0)
            a = i0(k-1);
        else
            a = i0(k+1);
        end
        
        X = pop(i).Position;    % The current position of i-th cheetah
        X1 = pop(a).Position;   % The neighbor position
        Xb = BestSol.Position;  % The leader position
        Xbest = X_best.Position;% The pery position
        
        xd = randperm(numel(X));
        Z = X;
        %% Algorithm 1, L#12
        for j = xd % select arbitrary set of arrangements
            %% Algorithm 1, L#13
            r_Hat = randn;         % Randomization paameter, Equation (1)
            
            if k == 1              % The leader's step length (it is assumed that k==1 is associated to the leade number)
                alpha = 0.0001*t/T.*(ub(j)-lb(j)); % Step length, Equation (1), the typical coeficient is 0.001 in the paper
            else                   % The members' step length
                alpha = 0.0001*t/T*abs(Xb(j)-X(j))+0.0001.*round(rand>0.9);%member step length, Equation (1)
            end
            
            r = randn;
            r_Check = abs(r).^exp(r/2).*sin(2*pi*r); % Turning factor, Equation (3)
            beta = X1(j)-X(j);     % Interaction factor, Equation (3)
            
            h0 = exp(2-2*t/T);
            r1 = rand;
            H = abs(2*r1*h0-h0);
            
            %% Algorithm 1, L#14
            r2 = rand;
            r3 = rand;
            
            %% Strategy selection mechanism
            if r2 <= r3              % Algorithm 1, L#15
                r4 = 3*rand;         % Algorithm 1, L#16
                if H > r4            % Algorithm 1, L#17
                    Z(j) = X(j)+r_Hat.^-1.*alpha;    % Search, Equation(1) (Algorithm 1, L#18)
                else
                    Z(j) = Xbest(j)+r_Check.*beta;    % Attack, Equation(3) (Algorithm 1, L#20)
                end
            else
                Z(j) = X(j);         % Sit&wait, Equation(2) (Algorithm 1, L#23)
            end
        end
        %% Update the solutions of member i (Algorithm 1, L#26)
        % Check the limits
        xx1=find(Z<lb);
        Z(xx1)=lb(xx1)+rand(1,numel(xx1)).*(ub(xx1)-lb(xx1));
        xx1=find(Z>ub);
        Z(xx1)=lb(xx1)+rand(1,numel(xx1)).*(ub(xx1)-lb(xx1));
        
        % Evaluate the new position
        NewSol.Position = Z;
        NewSol.Cost = fobj(NewSol.Position);
        if NewSol.Cost < pop(i).Cost
            pop(i) = NewSol;
            if pop(i).Cost < BestSol.Cost
                BestSol = pop(i);
            end
        end
        FEs = FEs+1;
    end
    
    t = t+1; % (Algorithm 1, L#28)
    
    %% Leave the prey and go back home (Algorithm 1, L#29)
    if t>T && t-round(T)-1>=1 && t>2
        if  abs(BestCost(t-1)-BestCost(t-round(T)-1))<=abs(0.01*BestCost(t-1))
            
            % Change the leader position (Algorithm 1, L#30)
            best = X_best.Position;
            j0=randi(D,1,ceil(D/2*rand));
            best(j0) = lb(j0)+rand(1,length(j0)).*(ub(j0)-lb(j0));
            BestSol.Cost = fobj(best);
            BestSol.Position = best; % Leader's new position
            FEs = FEs+1;
            
            i0 = randi(n,1,round(1*n));
            % Go back home, (Algorithm 1, L#30)
            pop(i0(n-m+1:n)) = pop1(i0(1:m)); % Some members back their initial positions
            
            pop(i) = X_best; % Substitude the member i by the prey (Algorithm 1, L#31)
            
            t = 1; % Reset the hunting time (Algorithm 1, L#32)
        end
    end
    
    it = it +1; % Algorithm 1, L#34
    
    %% Update the prey (global best) position (Algorithm 1, L#35)
    if BestSol.Cost<X_best.Cost
        X_best=BestSol;
    end
    BestCost(t)=BestSol.Cost;
    Globest(1,t)=X_best.Cost;
    
    %% Display
    disp([' FEs>> ' num2str(FEs) '   BestCost = ' num2str(Globest(t))]);
    
end

toc
