# Supplementary material for: The cheetah optimizer: a nature-inspired metaheuristic algorithm for large-scale optimization problems
Source: Sci Rep. 2022 Jun 29;12:10953. doi: 10.1038/s41598-022-14338-z (PMC9243145; doi:10.1038/s41598-022-14338-z)
Supplement: Supplementary file 1 — Supplementary Information. [file 41598_2022_14338_MOESM1_ESM.zip › CO matlab code/Get_Functions_details1.m]

function [lb,ub,D,fobj] = Get_Functions_details1(F)

        fobj = @F1;
        lb=-100;
        ub=100;
        D=20;
 function o = F1(x)
D=size(x,2);
x1=[-44,5,42,-68,-41,83,-44,96,-43,21,-58,-60,-14,-71,-91,-30,86,45,54,-70,80,-80,96,87,28,-94,-9,-59,61,46,78,91,84,-98,7,32,-23,-81,-55,-39,-41,-33,16,-4,95,34,-39,-69,-96,-93,57,77,2,-56,85,67,12,-17,-31,-89,8,92,-26,16,99,33,-7,7,25,-55,30,-57,54,66,-13,-8,-87,-28,0,-74,1,43,-68,84,42,53,-79,-82,-44,33,-30,49,-69,-98,69,41,69,99,44,-18,-1,88,-47,28,72,97,95,96,88,42,-66,47,15,-77,60,-60,-73,63,-37,-88,-38,13,27,-72,-77,2,-41,-23,46,59,-88,-77,43,-71,23,79,-81,-54,-69,97,38,-98,38,-3,-53,26,67,-56,59,-79,72,-85,-7,-70,-90,88,-17,15,22,-56,-31,-4,32,-6,94,-95,-77,85,4,99,58,99,-99,35,-12,-5,94,-64,-1,-18,-78,76,83,84,49,-86,-10,-70,61,17,-76,-83,71,6,99,70,2,-56,80,-92,-51,-10,-68,-3,-62,91,46,-39,35,38,-95,-19,8,60,87,22,-37,-74,-40,61,97,82,25,28,57,-68,7,-85,89,-66,12,-29,-61,52,-20,-86,-34,50,-58,68,39,79,34,35,-76,-83,4,-3,-39,-64,-81,94,32,-48,7,-10,-28,-32,-71,-63,-82,-58,-18,54,-88,0,4,35,97,18,55,-37,-73,45,55,-18,-48,6,-66,5,-35,-72,55,53,-82,-13,-83,26,-74,-96,87,19,55,49,24,47,-22,-55,42,-39,13,-49,-72,-50,79,-34,100,41,5,-78,9,-39,49,-31,76,51,-57,-49,68,-63,78,-36,88,18,-39,-57,43,14,94,45,-66,15,-85,89,-55,88,-22,-50,-99,54,54,-54,25,53,-70,53,-52,87,-79,71,-19,59,-10,87,62,11,-66,-39,-98,98,87,-45,-50,-9,21,72,11,40,-23,36,65,-65,-3,-50,100,-8,-51,-20,-96,-7,74,-58,-20,-46,-61,25,-21,-51,-62,64,-73,-69,81,16,-18,-54,45,99,-11,55,57,-57,14,62,38,-74,93,-95,-19,-19,29,29,17,92,-10,-23,-68,87,-30,34,61,58,-13,-1,25,73,57,-42,-20,-58,-58,45,23,4,72,38,-86,16,68,-92,-23,-68,12,26,-1,67,4,-24,41,53,91,-55,-65,-95,-54,2,71,-15,-57,87,67,-36,15,-38,22,48,-88,-9,-53,10,-61,-16,17,-67,84,-18,28,-24,83,29,60,52,-59,-57,-68,-98,65,96,-59,37,-64,-34,-74,66,-54,-5,-84,-20,46,8,91,60,-94,-15,-24,52,89,98,89,54,50,-77,-17,61,-47,55,29,-34,-24,-49,65,75,-95,-94,66,-43,10,23,87,-52,-82,-41,16,-35,63,45,77,-17,-49,-13,57,23,97,-99,36,83,-49,-60,-80,70,14,61,-38,-27,28,46,8,-36,-19,5,-88,-53,-97,52,-16,-6,82,96,18,16,5,-10,95,9,27,-57,73,24,-57,40,32,12,82,92,-20,-51,72,-44,-66,-77,33,73,10,22,-42,85,24,-51,97,45,88,-75,-82,-19,38,-53,43,-85,22,-67,-93,-73,-75,44,2,0,-3,-59,85,31,-23,52,47,63,82,0,-41,24,-23,36,-13,95,46,93,-26,60,21,40,-23,-37,35,64,-65,2,-35,2,-88,30,22,80,100,-15,-54,-90,-85,6,20,-9,-19,-27,30,-51,5,1,88,-70,60,41,79,89,-90,-41,-90,49,25,81,-4,-24,4,52,77,66,58,77,24,21,43,93,93,-54,-54,-64,-94,-13,-34,33,-75,-50,-54,-88,-42,-8,-51,-5,-20,6,-28,-55,90,-30,-1,-92,-99,-47,-74,-27,-70,33,-8,93,-15,-21,26,40,94,-62,-4,-30,32,-35,-80,-94,36,31,-71,79,-87,-83,99,67,3,84,16,63,70,-34,30,-21,4,56,-90,33,30,-4,3,-9,84,70,58,82,6,-79,-39,18,-75,78,54,60,21,7,68,-75,-34,-53,-47,-33,-1,72,24,7,-59,-31,8,-72,-19,96,-7,-78,-99,22,-84,6,79,41,47,-5,-63,51,-76,99,-46,-21,-7,60,-20,-62,31,-47,9,26,68,-63,85,-15,11,-83,33,-91,-74,42,64,-23,-66,49,-62,85,94,66,-26,-58,28,-52,-47,73,26,14,36,80,6,-34,99,93,93,-43,-88,-91,-40,43,-90,49,80,2,-65,0,-90,49,-8,-69,-67,62,-31,-66,-67,-79,29,41,1,61,-32,32,55,-97,59,-66,-35,-26,-98,-59,17,-1,-36,-95,-100,-86,21,7,91,-43,-10,-41,-61,-91,22,68,76,-26,-96,58,29,51,1,-89,98,-74,94,66,-73,94,-19,-71,-79,-71,-26,15,-23,-71,29,40,-22,-39,82,-72,-9,-81,-99,7,-58,83,1,50,-50,84,20,83,8,94,-100,-41,4,24,66,35,-11,-92,71,-91,49,4,-95,83,39,63,-9,15,-2,57,-99,76,20,7,-29,-13,-44,3,-70,-91,-41,-26,18,29,-25,42,61,57,19,-76,2,47,-23,-73,60,46,-50,28,39,59,58,-96,-30,45,-53,45,62,-32,-91,-14,2,-76,-50,23];
x=x-x1(1:length(x));
o=sum(x.^2);
end
end
       
        
        
   
